# Supplementary material for: Prevalence and Characterization of Extended-Spectrum β-Lactamase-Producing Escherichia coli Isolated from Dogs and Cats in South Korea
Source: Antibiotics (Basel). 2023 Apr 13;12(4):745. doi: 10.3390/antibiotics12040745 (PMC10135382; doi:10.3390/antibiotics12040745)
Supplement: Supplementary file 1 [file antibiotics-12-00745-s001.zip]

Archive with 1 entries (1 files):
- antibiotics-2315702-supplementary.pdf
